# Supplementary material for: Diet and Depression During Peri- and Post-Menopause: A Scoping Review
Source: Nutrients. 2025 Aug 31;17(17):2846. doi: 10.3390/nu17172846 (PMC12429875; doi:10.3390/nu17172846)
Supplement: Supplementary file 1 [file nutrients-17-02846-s001.zip]

Archive with 1 entries (1 files):
- nutrients-3772327-supplementary.pdf
